# Supplementary material for: Analysis of Fibroblast Growth Factor 14 (FGF14) structural variants reveals the genetic basis of the early onset nystagmus locus NYS4 and variable ataxia
Source: Eur J Hum Genet. 2022 Oct 7;31(3):353–9. doi: 10.1038/s41431-022-01197-5 (PMC9995494; doi:10.1038/s41431-022-01197-5)
Supplement: Supplementary file 2 — Dataset 1 [file 41431_2022_1197_MOESM2_ESM.xlsx]

## Sheet: Sheet1
Variants reported in this study
Gene	Variant	Genome Build	HGVS nomenclature
FGF14	Deletion	GRCh37	NC_000013.10:g.(102250764_102412039)del
FGF14	Duplication	GRCh37	NC_000013.10:g.(102379344_102535482)_(102815349_102911282)dup
Gene sequences studied
Gene	Isoform	NM number
FGF14	isoform 1A	NM_004115
FGF14	isoform 1B	NM_175929
